# Supplementary material for: Ceramide Risk Score in the Evaluation of Metabolic Syndrome: An Additional or Substitutive Biochemical Marker in the Clinical Practice?
Source: Int J Mol Sci. 2023 Aug 5;24(15):12452. doi: 10.3390/ijms241512452 (PMC10420317; doi:10.3390/ijms241512452)
Supplement: Supplementary file 1 [file ijms-24-12452-s001.zip]

Archive with 3 entries (3 files):
- Table S1.pdf
- Table S2.pdf
- Tables S3-S4.pdf
